# Supplementary material for: Correction: Predicting Mental Imagery-Based BCI Performance from Personality, Cognitive Profile and Neurophysiological Patterns
Source: PLoS One. 2023 Feb 23;18(2):e0282281. doi: 10.1371/journal.pone.0282281 (PMC9949620; doi:10.1371/journal.pone.0282281)
Supplement: S1 File — Table containing all the experimental data, namely each participant’s BCI performances, psychometric scores, and neurophysiological predictors scores. (XLSX) [file pone.0282281.s001.xlsx]

## Sheet: Feuil1
PERFORMANCE - DEMOGRAPHIC DATA - COGNITIVE PROFILE
	ID	Sexe	Peak Performance								Mean Performance								STAI							Fatigue						Difficulté						Rotation Mentale	BOT-2	WAIS IV								Corsi	Benton
			Session 1	Session 2	Session 3	Session 4	Session 5	Session 6	ALLpeak_mean	ALLpeak_median	Session 1	Session 2	Session 3	Session 4	Session 5	Session 6	ALLmean_mean	ALLmean_median	T	E 1	E 2	E 3	E 4	E 5	E 6	Session 1	Session 2	Session 3	Session 4	Session 5	Session 6	Session 1	Session 2	Session 3	Session 4	Session 5	Session 6			Arithmétique	Similitudes	Séquences Score	Séquences Empan	Matrices	Symboles	Codes	Vocabulaire
S 1	11	1	76.94	75.415	81.0075	79.91	77.2175	81.5875	78.6796	78.5637	64.06	63.9391	70.0018	69.1578	65.1954	70.8965	67.2084	67.1766	44	24	22	21	25	23	24	4	3	3	4	4.5	3	3	3	3	3	4	3.5	18	43	9	12	13	5	19	28	66	32	19	29
S 2	12	1	56.11	59.755	62.005	58.3275	57.04	55.325	58.0938	57.6838	43.85	48.1732	50.1567	46.888	45.5285	41.5237	46.02	46.2082	34	23	22	25	22	22	22	3	2	3	4	3	2	2	2	2	3	3	3	19	43	10	15	16	6	15	36	80	19	22	26
S 3	13	1	57.38	69.2625	59.9975	63.48	68.33	64.215	63.7775	63.8475	46.01	58.1091	48.3636	50.5782	49.8395	50.7797	50.6133	50.2088	57	46	31	36	34	34	37	3	4	4	2	2	4	4	3	2	3	4	3	22	41	11	17	16	6	18	39	83	28	18	27
S 4	14	1	61.83	49.1725	59.805	52.7875	61.235	49.995	55.8042	56.2963	47.42	38.7618	45.5093	41.1788	46.55	38.8329	43.0421	43.3441	40	38	29	38	23	42	35	4	3	2	4	3	3	3	3	2	3	3	4	5	44	9	13	19	8	21	35	65	27	22	28
S 5	15	1	70.95	77.8375	57.3825	59.655	59.655	66.4725	65.3254	63.0637	58.73	63.978	44.3761	48.6103	46.4797	49.0459	51.87	48.8281	65	36	37	34	37	30	31	4	2	4	3	3	2	3	2	4	2	2	2	21	37	9	7	15	6	13	35	75	30	17	27
S 6	16	1	72.66	67.405	75.375	62.37	69.515	69.78	69.5175	69.6475	59.04	54.0795	61.1072	47.8721	52.5994	54.048	54.7911	54.0638	40	29	29	33	34	29	27	3	4	4	4	4		2	3	3	3	3		19	34	5	15	15	6	21	39	81	22	18	28
S 7	17	1	44.91	76.3975	71.8775	68.53	51.965	68.2025	63.6471	68.3663	32.8	57.7355	54.0736	54.1211	41.341	52.937	48.8347	53.5053	54	57	45	33	33	47	37	2.5	2	3	3	2.5	4	3	2	2	2.5	3.5	2.5	21	41	11	22	12	5	15	38	83	37	20	29
S 8	18	1	58.13	62.95	58.0775	68.155	68.165	62.915	63.0654	62.9325	45.01	49.0338	45.6593	51.8444	54.1381	49.9538	49.2732	49.4938	43	36	24	24	27	21	39	2	2	2	3	3	3	3	3	4	2	3	2	27	44	10	17	13	6	13	41	91	31	25	28
S 9	19	1	68.88	55.855	71.0175	67.6075	69.8825	71.5875	67.4717	69.3812	55.34	43.2796	58.0298	54.5495	56.3076	55.6905	53.8662	55.5152	36	25	25	26	26	26	23	3.5	4	3.5	3	3		3	3	2	2	2		19	45	12	13	18	8	20	34	81	30	19	27
S 10	21	2	56.81	54.995	78.065	75.425	72.775	71.565	68.2725	72.17	46.99	45.8722	64.3516	60.1653	59.77	58.0265	55.8626	58.8983	45	29	21	29	24	21	28	3	2	3	4	2		3	2	2	3	3.5		31	42	12	18	16	6	16	34	62	35	24	26
S 11	22	2	62.72	58.405	64.215	70.425	67.015	73.02	65.9667	65.615	47.96	46.5848	51.9332	56.5751	50.8606	57.7428	51.9428	51.3969	39	32	29	30	27	26	29	3	4	3	3	4	3	4	4	4	4	5	4	34	42	16	8	19	8	18	40	69	19	22	26
S 12	23	2	74.43	66.6625	65.55	63.1025	62.61	52.2325	64.0979	64.3263	60.85	53.8584	54.4066	50.4461	49.5569	40.9939	51.6853	52.1523	40	22	28	25	25	24	21	2	3	2	2	3	2	2	2	2	3	2	2	18	40	3	16	13	6	17	31	68	26	18	27
S 13	24	2	58.52	55.3875	60.55	56.66	56.94	60.3475	58.0675	57.73	47.39	43.9659	47.8166	42.8777	45.4104	47.7734	45.8723	46.4002	38	27	30	34	46	35	27	3	1	4	3	3	2	2	3	4	3	3	3	25	43	12	12	22	8	9	38	77	37	23	27
S 14	25	2	70.6	66.235	69.6175	69.0225	65.895	71.36	68.7883	69.32	52.47	53.583	58.7486	55.3459	50.8533	57.1961	54.6995	54.4645	39	33	29	31	33	29	27	2	2	2.5	2	2	2	4	3.5	4	4	3	2	34	44	13	24	22	8	16	39	92	30	27	28
S 15	26	2	76.4	68.33	58.4275	67.5825	77.0425	64.59	68.7288	67.9562	62.17	56.3032	47.6201	59.1515	66.4771	54.4707	57.6988	57.7273	34	28	27	37	38	31	38	4	4	4	2	2.5	3	3	3	3	3	2	2.5	35	43	14	22	22	8	20	59	157	25	25	29
S 16	27	2	69.84	73.885	68.7075	59.755	59.44	59.7425	65.2283	64.2312	55.69	58.3728	55.4844	46.2271	45.3028	49.6076	51.7808	52.546	41	32	27	28	33	28	30	3.5	4	3	4	3	3	3	3	2	4	2	4	29	42	12	16	15	6	17	42	69	25	22	28
S 17	28	2	65	51.395	64.05	63.6325	64.995	52.7725	60.3075	63.8412	53	42.8068	54.3538	50.791	54.51	43.0775	49.7565	51.8955	35	23	21	21	24	22	21	2.5	3	2.5	2	2.5	2	2.5	3	2	2	2	2.5	20	48	15	22	18	7	21	40	64	40	22	28
S 18	29	2	80.43	73.7325	78.1775	73.6825	78.3975	69.805	75.7042	75.955	64.45	55.5218	59.9946	59.5371	64.7362	56.5814	60.1368	59.7658	36	30	32	32	31	35	39	3	3	3	3	2	2	2	3	2	3	3	3	35	37	13	26	20	7	18	27	81	36	23	29
[truncated: 29 more columns]

## Sheet: Feuil2
NEUROPHYSIOLOGICAL PREDICTORS DURING THE TRIALS (S11 PREDICTORS WERE NOT COMPUTED DUE TO MISSING DATA)
ALPHA BAND POWER
	C6	CP4	CPz	CP3	P5	P3	P1	Pz	P2	P4	P6	PO7	PO8	Pz	F3	Fz	F4	FT8	FC6	FC4	FCz	FC3	FC5	FT7	C5	C3	C1	Cz	C2	C4
S 1	3.84103	3.95749	4.05523	3.54962	3.18001	3.6331	3.82408	3.94979	3.9493	3.90455	3.78267	3.0583	3.6833	3.12254	3.47698	3.77492	3.7953	3.78599	3.79036	3.82324	3.85015	3.50877	3.14142	2.82619	3.17934	3.56548	3.80764	3.97299	3.94144	3.91481
S 2	3.4314	4.12983	4.59354	4.23717	4.05081	4.28924	4.3841	4.43117	4.36348	4.29263	4.03562	3.58968	3.7672	3.19745	3.33314	3.58981	3.51789	2.84905	3.13905	3.51472	3.70981	3.40115	2.80661	2.24718	3.38395	3.96104	3.91025	4.07145	3.93589	3.83078
S 3	1.84902	2.01303	2.14621	1.76373	1.88293	2.17441	2.38635	2.49742	2.36709	2.29575	2.07576	2.45463	2.32882	2.43075	1.67771	1.94633	1.9486	1.63257	1.72398	1.81547	2.05062	1.51936	1.18994	0.87012	1.28369	1.595	1.83133	2.0086	1.98103	1.93233
S 4	3.3672	3.60059	3.68791	3.3947	3.21075	3.44477	3.62805	3.69678	3.67676	3.63904	3.55081	3.05221	3.3578	3.02565	3.25796	3.57702	3.50772	3.20417	3.31221	3.48132	3.68613	3.27246	2.54422	2.28458	2.79343	3.28699	3.58654	3.68418	3.62496	3.5731
S 5	2.07658	1.95571	2.0969	1.81976	1.92005	1.93087	2.14184	2.27695	2.12962	2.04615	1.80496	2.41343	1.50606	1.42357	2.85916	2.88267	3.26368	2.32218	2.37141	2.49143	2.40604	2.0546	1.604	1.08065	1.36286	1.85327	2.07919	2.18443	2.19885	2.12846
S 6	2.7606	3.39393	3.17328	2.92453	2.42477	2.76459	2.97327	3.11101	3.2353	3.2493	2.96358	1.87049	2.31065	1.6251	2.66857	2.83782	2.73547	2.06417	2.2079	2.72081	2.82298	2.80689	1.9168	1.19558	2.45908	3.27031	2.99406	3.0558	3.48336	3.4606
S 7	2.8953	3.14483	3.16503	3.22136	2.87594	3.05169	3.08407	3.11066	3.03388	3.03495	2.96126	2.56995	2.72671	2.60339	2.98023	3.15156	3.05054	2.73639	2.80818	2.93862	3.18619	2.83966	2.05897	1.83658	2.65142	3.12326	3.11581	3.13615	3.15731	3.15236
S 8	2.76485	3.08272	3.23569	3.01201	3.07492	3.14825	3.27336	3.37054	3.26554	3.22914	3.07811	3.14573	3.19787	2.81905	2.7438	3.01889	2.83046	2.58281	2.64656	2.85358	3.17618	2.77162	2.06102	1.91583	2.46265	2.87183	2.99844	3.16124	3.05948	2.97334
S 9	3.20608	3.45073	3.43396	3.45641	2.86296	3.18385	3.34967	3.38265	3.32834	3.22492	2.90357	2.19607	2.42683	2.30566	3.31991	3.37528	3.39931	3.02763	3.17404	3.40279	3.38701	3.68807	2.67777	2.1376	3.18873	3.98402	3.52751	3.43759	3.76465	3.67
S 10	2.49454	2.87157	2.83739	2.66601	2.4732	2.67816	2.80674	2.95843	3.00233	3.0462	3.08769	2.30482	2.86559	2.08125	2.28954	2.59492	2.53711	2.20357	2.32918	2.60623	2.71905	2.40714	1.85463	1.32299	2.04237	2.67039	2.73934	2.77285	2.85033	2.802
S 11
S 12	1.78857	2.10085	2.10156	1.79268	1.52446	1.90576	2.10854	2.29048	2.19867	2.1336	1.93691	1.22193	1.5331	1.2159	1.3951	1.65243	1.736	1.48191	1.66037	1.83485	1.79028	1.36054	0.953744	0.643013	1.11468	1.62519	1.71432	1.91133	1.97757	2.05386
S 13	2.021	2.31233	2.31041	1.9778	1.96064	2.10132	2.26782	2.36727	2.30612	2.33425	2.30608	1.76086	2.21413	1.92576	1.99893	2.31139	2.25074	1.92566	2.01252	2.16324	2.33509	1.8417	1.34505	1.01923	1.36343	1.87541	2.08689	2.22633	2.19909	2.2052
S 14	2.58909	2.65227	2.45405	2.49843	2.18572	2.48862	2.5491	2.63578	2.66785	2.66621	2.61184	2.10943	2.37374	2.05803	2.11302	2.35135	2.31694	2.37281	2.27292	2.27086	2.36828	2.08147	1.67089	1.19833	2.02462	2.308	2.2711	2.308	2.34873	2.49012
S 15	2.32094	2.6583	2.7232	2.7706	2.45138	2.72222	2.75939	2.73904	2.67663	2.65957	2.54991	2.33296	2.25046	1.82517	2.41528	2.66354	2.57891	1.97289	2.08709	2.31941	2.60637	2.19507	1.58597	1.17236	1.97496	2.46986	2.48533	2.50028	2.63022	2.56314
S 16	2.9396	3.38362	3.28685	3.04166	3.05042	3.29946	3.48361	3.63494	3.69946	3.69236	3.57437	3.22291	3.54887	3.06316	2.914	3.20657	3.00786	2.56358	2.70691	2.92776	3.17341	2.8661	2.34634	1.84105	2.36882	2.83764	2.97614	3.0763	3.10878	3.13197
S 17	1.91841	1.96638	2.14334	1.76464	1.45918	1.80313	2.03461	2.17556	2.04333	1.97173	1.78499	1.55245	1.8948	1.65979	1.95561	2.25802	2.2658	1.92359	2.02069	2.2571	2.3354	1.9177	1.30791	1.18433	1.37988	1.82661	2.12457	2.20056	2.23841	2.09745
S 18	1.952	2.04344	1.82455	1.89386	1.3682	1.62341	1.72536	1.86801	1.92904	1.9317	1.91545	1.47223	1.87034	1.7356	1.46036	1.80167	1.88227	1.89266	1.90199	1.98724	1.97494	1.57004	1.06639	0.748532	1.31924	1.93765	1.83671	1.9121	2.126	2.17017
BETA BAND POWER
	C6	CP4	CPz	CP3	P5	P3	P1	Pz	P2	P4	P6	PO7	PO8	Pz	F3	Fz	F4	FT8	FC6	FC4	FCz	FC3	FC5	FT7	C5	C3	C1	Cz	C2	C4
S 1	1.80831	2.00242	2.01882	1.80011	1.53117	1.81492	1.92181	2.00526	2.00947	1.99791	1.84277	1.60365	1.87094	1.6191	1.97414	2.19477	2.10881	1.67188	1.78141	2.0224	2.24079	1.85229	1.52249	1.35026	1.69678	1.84793	1.94641	2.09357	2.04911	1.96582
S 2	1.66782	2.00818	2.01806	1.98796	1.97734	2.02394	2.01729	2.02351	2.02808	2.03214	1.87354	2.57273	2.04238	2.37113	1.8788	1.91131	2.00775	1.44259	1.65313	1.91956	2.0348	1.82217	1.37997	1.40669	1.54261	1.92081	1.94471	2.02272	2.03979	1.96193
S 3	2.43673	2.07291	1.96484	1.75447	1.86728	1.97163	2.06298	2.16424	2.18058	2.20128	2.07201	2.53304	2.38432	2.41948	1.70072	1.84863	1.93505	1.56276	1.85693	1.93779	1.97805	1.64416	1.70061	1.60011	1.93219	1.73054	1.79541	1.95025	1.95617	2.06467
S 4	1.63831	1.81939	1.79342	1.52864	1.51176	1.67783	1.84914	1.95151	1.99924	2.00615	1.97742	1.63285	1.96529	1.59446	1.67078	1.86434	1.89141	1.65828	1.69982	1.77702	1.90138	1.57501	0.972606	0.587385	0.993836	1.47766	1.71926	1.81392	1.75632	1.79824
S 5	1.85009	1.53563	1.63445	1.49048	1.92775	1.82194	1.83648	1.87973	1.75046	1.68371	1.55892	3.01299	1.33572	1.42673	1.70703	1.72339	1.85522	1.59517	1.58024	1.65885	1.7108	1.41372	0.985444	0.564802	1.00977	1.36266	1.53594	1.62375	1.59246	1.59789
S 6	2.05678	2.51369	2.35569	2.14126	2.03878	2.27032	2.41041	2.58752	2.72571	2.75726	2.4292	1.63709	1.97243	1.44191	3.30901	2.73877	2.77381	1.70282	1.93169	2.43614	2.85825	2.5988	1.92535	1.11087	1.85758	2.38547	2.37631	2.54297	2.56838	2.53298
S 7	1.18438	1.45222	1.36389	1.39104	1.24698	1.33184	1.34116	1.36157	1.38952	1.39042	1.34054	1.22927	1.22828	1.3484	1.41502	1.45138	1.4239	1.10414	1.13422	1.27874	1.48615	1.29641	0.7621	0.545111	1.06627	1.36128	1.36965	1.38588	1.42098	1.42911
S 8	1.60162	2.1486	2.14303	2.03102	2.07658	2.11775	2.24071	2.42553	2.24511	2.19663	1.92697	2.06799	1.93472	1.68472	2.12901	2.32478	1.99001	1.28292	1.49397	2.03563	2.50342	2.18037	1.45371	1.09316	1.74858	2.19849	2.15752	2.32437	2.27873	2.16701
S 9	2.35179	2.05861	2.00529	2.06966	1.83846	2.06666	2.16204	2.14817	2.07965	1.98571	1.80795	1.17305	1.33841	1.27512	2.1038	2.11232	2.09852	1.90021	2.09384	2.13494	2.14054	2.23098	1.93479	1.83923	2.14684	2.33061	2.05248	2.03637	2.197	2.28441
S 10	1.77469	1.92129	1.85388	1.63487	1.31762	1.5634	1.67138	1.78627	1.80865	1.81057	1.704	1.17232	1.53806	1.3303	1.67783	2.00024	1.93691	1.62318	1.76868	1.94957	2.1498	1.72271	1.50061	0.930255	1.26166	1.74882	1.98389	2.1099	2.09132	2.07604
S 11
S 12	1.30902	0.880856	0.852988	0.613756	0.489834	0.681793	0.838568	0.985564	0.950471	0.882099	0.928343	0.418992	0.70377	0.663193	0.990331	0.85342	1.44809	1.08516	1.46254	1.04522	0.94361	0.853528	0.858328	1.09723	0.562028	0.628617	0.745834	0.9046	0.889109	0.903456
S 13	1.25343	1.34359	1.36528	1.08761	1.13718	1.25274	1.40722	1.49612	1.44749	1.43744	1.43557	1.34585	1.66694	1.75378	1.21942	1.35103	1.38344	1.16869	1.25012	1.35394	1.4356	1.08035	0.689507	0.359336	0.663594	0.995295	1.21815	1.35771	1.31063	1.28392
S 14	1.22852	1.15095	1.14169	0.950676	0.839942	1.06372	1.16596	1.28898	1.27804	1.23358	1.1744	1.01578	1.19839	1.02544	1.05077	1.14492	1.23674	1.07185	1.14355	1.15874	1.21467	1.05099	0.737909	0.35264	0.625166	0.948676	1.07421	1.13559	1.11541	1.12631
S 15	1.44062	1.22628	1.16637	1.04961	1.0175	1.12234	1.19943	1.27671	1.27863	1.2576	1.18402	1.53587	1.06793	1.08513	2.05349	1.54428	2.45611	1.18217	1.1961	1.32567	1.34657	1.13851	1.02101	0.967221	1.04195	1.0249	1.08439	1.15813	1.2323	1.2523
S 16	1.48806	1.75281	1.61492	1.64445	1.17927	1.47603	1.51902	1.57936	1.64334	1.68146	1.58872	1.23331	1.57541	1.38972	1.87521	1.94683	1.9921	1.42884	1.5251	1.81465	2.03145	1.89646	1.46561	0.989385	1.31139	1.8276	1.84818	1.86762	1.84897	1.81272
S 17	1.33391	1.21179	1.19088	1.00056	0.9602	1.0143	1.09973	1.17483	1.22245	1.25754	1.33899	1.39389	1.81836	1.52065	1.09794	1.24955	1.31217	1.21213	1.2102	1.3223	1.34913	1.12691	0.7265	0.667394	1.00143	1.06875	1.20538	1.2405	1.28211	1.21881
S 18	1.60445	1.54817	1.40875	1.13435	0.796632	1.09676	1.25362	1.40618	1.48485	1.49973	1.54776	0.810086	1.54528	1.22685	1.31484	1.55699	1.65016	1.63772	1.62485	1.61563	1.64163	1.27107	0.937349	0.732312	0.907021	1.1839	1.35055	1.51583	1.56087	1.59874
GAMMA BAND POWER
	C6	CP4	CPz	CP3	P5	P3	P1	Pz	P2	P4	P6	PO7	PO8	Pz	F3	Fz	F4	FT8	FC6	FC4	FCz	FC3	FC5	FT7	C5	C3	C1	Cz	C2	C4
S 1	2.49899	2.9183	3.14073	3.04489	3.18717	3.13361	2.95681	3.18674	2.70589	2.5616	2.9042	3.526	3.16845	3.31516	2.81675	2.93949	2.88932	2.60927	3.25822	2.83413	2.97299	2.65793	2.52557	2.94627	3.23261	2.88495	2.82767	3.11045	2.98176	2.84457
S 2	3.44168	3.9782	4.00044	3.81269	3.38658	4.09753	4.09635	3.84556	3.49323	3.38683	3.8118	4.83385	4.51459	4.67527	3.95866	4.08218	4.08406	3.68773	4.07881	3.86367	3.992	3.68512	3.66763	4.0275	3.75668	3.40131	3.78457	3.92002	4.26428	3.55566
S 3	3.93691	3.57279	3.67354	3.73154	3.60259	3.72614	3.88122	4.16359	3.38208	4.13194	3.59141	3.97651	4.38882	4.2242	3.5369	3.72034	3.37446	3.95993	4.91055	3.37992	3.72585	3.72395	3.91105	3.66153	3.55751	3.09258	3.7637	4.01825	4.02205	4.55977
S 4	2.4647	2.34116	2.7052	2.3593	2.94506	2.47588	2.2172	2.54858	2.47064	2.65871	2.63417	3.04291	2.90463	3.30346	2.7858	2.95951	3.05507	2.48447	3.59371	2.81401	2.86677	2.57546	2.40424	1.91024	2.3113	2.67093	2.45021	2.70133	2.64618	2.62022
S 5	3.17805	2.45118	2.45336	2.55785	3.36583	3.14284	2.85266	3.9017	2.67595	2.70416	2.82576	4.76882	2.85329	3.08941	2.59767	2.53652	2.75799	2.52262	3.41543	2.56557	2.32003	2.27049	2.51936	2.49153	2.29833	2.29929	2.32255	2.32365	2.38978	2.74725
S 6	2.62511	2.5865	2.54535	2.49428	2.58175	2.83887	2.57637	2.75654	3.02469	2.9684	3.12782	2.7266	3.32002	3.13448	4.28243	2.98796	3.16539	2.4724	3.47648	2.74518	2.86983	3.0424	2.79493	2.26111	2.72911	2.58311	2.56471	2.62242	2.70382	2.7102
S 7	3.03644	2.34709	2.21619	2.35527	2.27536	2.26515	2.36671	2.14802	2.2591	2.3417	2.31975	2.71043	2.90036	2.997	2.33388	2.2242	2.47074	2.02188	3.07892	2.45605	2.1794	2.52248	2.39374	2.13229	2.33137	2.17574	2.1759	2.17774	2.23125	2.35247
S 8	1.87274	1.82053	1.87287	1.70825	1.74463	1.71163	1.94733	1.95216	1.88355	1.87351	1.76308	1.7987	1.65371	1.90596	2.24369	2.40786	2.32944	1.63268	2.53875	2.17342	2.26519	2.07543	2.22992	1.79348	1.82114	1.95603	1.99405	2.09403	2.15349	2.13361
S 9	3.03279	2.41812	2.13661	2.30699	2.40913	2.55604	2.34064	2.1935	2.24495	2.36792	2.21986	2.00967	2.33766	2.85878	2.81639	2.67691	2.84309	2.49812	3.47044	2.89822	2.37222	2.59362	3.00576	2.94566	2.84743	2.49345	2.32275	2.28624	2.53109	3.10904
S 10	3.2376	3.36017	3.40411	3.47069	3.11757	3.64763	3.50449	3.26583	3.09621	2.94723	2.85252	3.07424	3.64505	4.08079	3.57961	3.68829	3.23187	3.99762	4.63345	3.23043	3.89364	3.70154	3.93067	3.51116	3.35299	3.49638	3.24756	3.45688	3.0255	3.891
S 11
S 12	3.06463	1.98411	1.99952	1.9531	2.18458	1.76198	2.07791	2.04395	2.18048	2.08469	2.36412	1.73672	1.98939	2.06551	2.86838	2.81381	3.65189	2.59168	3.60601	2.62188	2.29557	2.64334	2.84104	2.87695	2.4818	2.32349	2.17106	2.19179	2.31588	2.25982
S 13	2.95385	3.04176	3.10337	2.90155	2.68268	3.14992	3.05587	3.52456	3.17401	2.86691	3.14883	3.42527	3.62006	3.78072	2.95905	2.99538	2.80723	3.55672	3.60442	2.79778	3.05881	2.75938	2.50088	2.53892	2.78989	2.75646	2.98654	2.97911	2.57997	2.76468
S 14	2.4513	2.63923	2.4785	2.32402	2.35483	2.5092	2.53076	2.62134	2.4088	2.29819	2.53411	2.77343	2.90213	2.89098	2.54853	2.67549	2.49655	2.4544	2.90134	2.34054	2.67395	2.37106	2.06991	2.14722	2.10244	2.14915	2.36637	2.4283	2.23713	2.45739
S 15	2.93381	2.03891	2.25576	2.51905	2.29466	2.16227	2.2681	2.23987	2.36484	2.35216	2.66419	3.12586	2.29607	2.8115	3.85569	3.18965	4.15779	2.3357	3.20056	2.64014	2.59634	2.67042	2.77555	2.46329	2.75351	2.54756	2.12522	2.18202	2.30177	2.69059
S 16	2.63248	2.53668	2.38745	2.33725	2.23215	2.24435	2.39735	2.21135	2.37359	2.38696	2.3653	2.27195	2.61258	2.62086	2.69652	2.76682	2.65157	2.45679	3.49328	2.59728	2.78057	2.95359	2.61489	2.1552	2.85978	2.51494	2.87991	2.4982	2.49073	2.52896
S 17	2.70144	2.42326	2.66735	2.39399	2.42605	2.46447	2.55685	2.41074	2.37693	2.54065	2.70079	3.05293	3.81703	3.25257	2.51904	2.34405	2.35902	2.56287	3.17619	2.79633	2.38421	2.49142	2.38738	2.42959	2.65525	2.70068	2.7742	2.3605	2.60666	2.3842
S 18	2.50422	1.98755	1.88374	1.65273	2.18136	1.82928	1.72789	1.83282	2.30535	2.27677	2.11359	1.38728	2.19955	1.72595	2.909	2.96637	2.96006	2.55312	3.36291	2.55654	2.42927	2.38883	2.36129	2.18032	1.98717	2.14742	2.09078	2.27215	2.34383	2.3432
THETA BAND POWER
	C6	CP4	CPz	CP3	P5	P3	P1	Pz	P2	P4	P6	PO7	PO8	Pz	F3	Fz	F4	FT8	FC6	FC4	FCz	FC3	FC5	FT7	C5	C3	C1	Cz	C2	C4
S 1	3.33148	3.47341	3.65621	3.28519	2.97219	3.38756	3.53308	3.61076	3.57212	3.49967	3.30689	2.84309	3.28459	2.86385	3.34092	3.72234	3.66289	3.50916	3.46296	3.56779	3.78545	3.23833	2.70366	2.37954	2.66814	3.19724	3.53797	3.70205	3.61493	3.46678
S 2	3.77577	4.31571	4.67007	4.34777	4.21826	4.45776	4.5202	4.54556	4.4717	4.40225	4.10585	3.61056	3.81402	3.23635	4.09106	4.31124	4.26332	3.54104	3.80159	4.09512	4.34056	3.97967	3.42566	2.90144	3.64899	4.11447	4.29645	4.44162	4.29968	4.10538
S 3	2.76318	2.87575	3.09854	2.68686	2.58963	2.8977	3.09927	3.20339	3.06493	2.97481	2.74643	2.67516	2.70233	2.60997	3.14662	3.37927	3.45312	3.05336	3.07686	3.11992	3.43263	2.82482	2.39875	2.02299	2.22732	2.65591	3.01925	3.23601	3.10624	2.94083
S 4	3.17714	3.47576	3.63125	3.39105	3.29088	3.47024	3.62264	3.69259	3.68239	3.62639	3.53129	3.19156	3.34477	3.11657	3.60227	3.85943	3.6429	3.07955	3.22076	3.47263	3.9004	3.514	2.78443	2.24941	2.84255	3.38263	3.66838	3.75081	3.63201	3.46012
S 5	3.69313	3.45578	3.63129	3.36314	2.96446	3.06557	3.28102	3.45466	3.25727	3.18222	2.88373	2.20286	2.26934	2.04573	5.19816	5.17472	5.65353	4.29024	4.40183	4.58498	4.43309	4.1428	3.78606	3.20219	3.20322	3.6868	3.88239	3.98266	4.03184	3.9122
S 6	2.91076	3.1675	3.1962	2.95294	2.73741	2.97291	3.11227	3.21697	3.31175	3.3599	3.05833	2.32094	2.58405	2.07077	3.1533	3.44348	3.38015	2.97994	2.99714	3.18622	3.54927	3.11232	2.3477	1.87929	2.45078	3.072	3.26369	3.35546	3.30935	3.23858
S 7	3.2093	3.42189	3.44431	3.34774	3.11878	3.2679	3.29626	3.31918	3.26736	3.26876	3.17904	2.77606	2.86906	2.80358	3.95145	4.20558	4.07033	3.21314	3.3282	3.55162	3.98803	3.55818	2.93615	2.68008	3.05934	3.39079	3.55192	3.63315	3.58686	3.4797
S 8	2.70562	3.01178	3.21363	3.00483	3.12322	3.14967	3.22772	3.29043	3.21768	3.16284	2.90007	3.17836	2.90657	2.70685	3.01658	3.42529	3.0857	2.75326	2.81699	3.08885	3.56528	3.02585	2.17592	1.92894	2.51407	2.94308	3.18006	3.34679	3.21156	3.02203
S 9	3.25291	3.42494	3.67829	3.52667	3.38086	3.54167	3.62381	3.62519	3.50083	3.38607	3.06432	2.5951	2.57903	2.42722	4.46728	4.45312	4.51714	3.33079	3.55188	3.84556	4.10341	3.93175	3.50949	3.11079	3.18423	3.68156	3.8063	3.85012	3.76021	3.59244
S 10	3.06518	3.2526	3.35576	3.02442	2.87251	3.09858	3.24972	3.36644	3.36142	3.33204	3.26956	2.75297	3.07258	2.64572	3.48353	3.6909	3.67034	3.15872	3.26776	3.40779	3.60648	3.20269	2.80197	2.33382	2.59206	3.04454	3.32734	3.46632	3.39719	3.27168
S 11
S 12	2.31158	2.54272	2.71708	2.36911	2.16968	2.48712	2.66026	2.7907	2.71408	2.63073	2.46474	1.9573	2.14843	1.96681	2.35817	2.65217	2.61522	2.33827	2.38187	2.52318	2.79869	2.29233	1.8511	1.49129	1.85444	2.31585	2.59266	2.74771	2.66015	2.5164
S 13	2.90231	2.94452	3.02551	2.74318	2.6343	2.77606	2.90805	2.95599	2.88914	2.8768	2.79353	2.25309	2.58114	2.19155	3.64344	3.86135	3.82032	3.15985	3.24941	3.39363	3.55121	3.12319	2.79454	2.48565	2.43747	2.81488	3.07807	3.20995	3.18521	3.06376
S 14	2.69734	2.80282	2.89541	2.68915	2.43562	2.73004	2.83257	2.91009	2.87403	2.79347	2.63389	2.32062	2.37555	2.25748	2.96758	3.11628	3.09865	2.67179	2.78116	2.91552	3.09429	2.84065	2.4108	1.89731	2.29332	2.70986	2.90846	2.96668	2.91395	2.82368
S 15	2.92858	3.04561	3.23925	2.87361	2.79183	2.97262	3.14301	3.24896	3.1991	3.15599	3.07864	2.95062	2.98672	2.53281	3.36994	3.68018	3.61916	3.04118	3.14186	3.2824	3.52402	3.03192	2.54764	2.14614	2.37947	2.85634	3.20295	3.31117	3.27998	3.12588
S 16	3.39452	3.64142	3.62363	3.36074	3.06603	3.35982	3.5128	3.61382	3.67242	3.68581	3.63908	3.1865	3.59189	3.2245	3.66568	4.05574	3.72284	3.26048	3.35294	3.55406	3.94126	3.51079	3.00639	2.60769	2.87529	3.36324	3.67851	3.78712	3.6791	3.58505
S 17	2.63868	2.78924	3.00859	2.70158	2.39081	2.68557	2.83238	2.88373	2.79191	2.74871	2.58152	2.23079	2.56033	2.24288	3.07302	3.43615	3.22653	2.66405	2.7427	3.04455	3.34577	2.82791	2.27159	2.1905	2.28866	2.66034	3.02907	3.10524	3.03007	2.85087
S 18	2.35664	2.34969	2.38073	2.00228	1.8408	2.09543	2.26356	2.40571	2.37853	2.35298	2.27904	2.01503	2.17913	2.1481	2.27064	2.66034	2.66779	2.52051	2.52248	2.525	2.78578	2.15892	1.70994	1.50145	1.53684	1.95905	2.35901	2.59725	2.47385	2.39745

## Sheet: Feuil3
NEUROPHYSIOLOGICAL PREDICTORS IN PRE-TRIALS
ALPHA PRE TRIAL
	C6	CP4	CPz	CP3	P5	P3	P1	Pz	P2	P4	P6	PO7	PO8	Oz	F3	Fz	F4	FT8	FC6	FC4	FCz	FC3	FC5	FT7	C5	C3	C1	Cz	C2	C4
S 1	3.53284	3.84323	4.10711	3.66812	3.00306	3.61984	3.83497	3.9528	3.95521	3.81789	3.525	2.6768	3.38675	2.71605	3.15481	3.4006	3.37735	3.32726	3.3844	3.45065	3.53699	3.29331	2.98703	2.57248	3.20847	3.63179	3.7353	3.88022	3.78949	3.72434
S 2	3.41796	4.19756	4.74374	4.36823	4.30367	4.52077	4.61612	4.67364	4.62229	4.5393	4.26787	3.82743	4.05323	3.42149	3.42954	3.68003	3.5927	2.87473	3.15174	3.51328	3.78393	3.47435	2.90436	2.32368	3.45923	3.99313	4.00679	4.12044	3.92287	3.77902
S 3	2.02723	2.35924	2.38685	2.03225	1.86568	2.21653	2.40389	2.54899	2.56735	2.49107	2.19394	1.95575	2.14968	1.82923	1.87009	2.11646	2.05601	1.40812	1.71944	1.91533	2.22223	1.75134	1.40182	0.958223	1.58302	1.953	2.06539	2.21515	2.23115	2.21309
S 4	3.40123	3.68816	3.78034	3.50255	3.32031	3.57145	3.76444	3.8417	3.83498	3.80739	3.78289	3.2165	3.62661	3.11692	3.36478	3.64763	3.55943	3.20691	3.34179	3.53677	3.75339	3.38115	2.65955	2.29758	2.89035	3.39649	3.6682	3.75321	3.6937	3.63811
S 5	2.05208	1.94448	2.08773	1.76346	1.94711	1.96672	2.23442	2.3926	2.23083	2.12011	1.84095	2.43665	1.57054	1.52321	2.53847	2.59489	2.93392	2.29731	2.30823	2.31515	2.27122	1.85449	1.36297	0.870271	1.196	1.7261	2.00376	2.12732	2.11288	2.0529
S 6	2.90412	3.5936	3.19059	3.21643	2.84275	3.02642	3.10623	3.20052	3.40566	3.44489	3.18007	2.1869	2.49388	1.79226	2.89273	3.08881	2.88386	1.976	2.19583	2.78767	3.03817	2.90959	2.01131	1.27427	2.78192	3.44841	3.07812	3.10049	3.56236	3.60191
S 7	2.91051	3.22954	3.27079	3.36997	3.1217	3.2116	3.21981	3.2099	3.21236	3.21367	3.19272	2.83838	3.11286	2.6117	3.06803	3.24687	3.15816	2.71753	2.82143	2.97507	3.26468	2.8665	2.14285	1.89119	2.77974	3.111	3.14422	3.20106	3.19679	3.19702
S 8	2.64601	2.97102	3.13436	2.91374	3.09056	3.09062	3.20442	3.31892	3.19346	3.1599	3.03409	3.3138	3.2809	2.80803	2.73133	2.97504	2.79984	2.47733	2.55477	2.84175	3.13156	2.73667	2.12202	1.89491	2.45087	2.78682	2.91165	3.09879	3.02571	2.94105
S 9	2.95844	3.46375	3.34455	3.35756	2.69336	3.01612	3.17379	3.23212	3.31867	3.23948	2.82353	1.91373	2.27461	2.08441	3.06359	3.12573	3.08798	2.52135	2.76203	3.21484	3.19114	3.47419	2.55677	2.03864	3.16637	3.82943	3.37857	3.3167	3.76481	3.69131
S 10	2.51285	2.88526	3.02383	2.80392	2.85444	3.02476	3.11372	3.20364	3.2341	3.23105	3.26482	2.76092	3.10382	2.36534	2.43735	2.70232	2.69971	2.41708	2.4963	2.6576	2.78573	2.41485	1.98235	1.47713	2.14963	2.59665	2.75337	2.86551	2.85673	2.73995
S 11	3.19266	3.41266	3.3585	3.13978	3.19008	3.30832	3.37295	3.41711	3.48651	3.55055	3.63526	3.52324	3.6417	2.9269	3.0972	3.23451	3.24081	2.87408	2.97994	3.17777	3.24205	3.00219	2.60722	2.00849	2.54662	2.99749	3.15541	3.27047	3.31682	3.29462
S 12	1.91479	2.32786	2.40737	2.06493	1.86169	2.25024	2.45436	2.60351	2.53181	2.46291	2.24895	1.53286	1.83032	1.53179	1.65622	1.87032	1.88573	1.52243	1.74901	1.96002	2.00605	1.6314	1.22477	0.819583	1.31778	1.8534	1.99189	2.1536	2.19055	2.202
S 13	2.00907	2.32692	2.44329	2.07498	2.10864	2.2843	2.46877	2.55297	2.4514	2.42032	2.35272	1.88119	2.30007	1.99305	2.15113	2.42869	2.35323	1.94133	2.04105	2.2338	2.45824	1.95904	1.41431	1.03892	1.38341	1.92849	2.20276	2.35074	2.29687	2.23464
S 14	2.50376	2.61596	2.49896	2.46939	2.12613	2.44301	2.50935	2.57745	2.61266	2.59893	2.54351	2.01181	2.2922	1.84406	2.12596	2.3209	2.29371	2.24786	2.20801	2.2756	2.36651	2.11246	1.69996	1.1715	1.98992	2.30965	2.33178	2.37079	2.40607	2.47962
S 15	2.38889	2.73657	3.09372	3.09945	2.78535	3.10644	3.11971	3.00486	2.86013	2.75495	2.5493	2.61888	2.26334	2.00483	2.55273	2.76457	2.74897	2.099	2.22459	2.48967	2.75555	2.3557	1.75238	1.30798	2.20526	2.70265	2.79414	2.81439	2.86175	2.6854
S 16	2.94774	3.41385	3.49483	3.27445	3.35816	3.57931	3.73854	3.84703	3.85406	3.82786	3.72539	3.56468	3.72003	3.19452	3.07372	3.2543	3.05306	2.57645	2.72804	2.99139	3.30501	3.05396	2.53554	2.00585	2.57104	3.006	3.14858	3.23421	3.21119	3.15095
S 17	1.87301	1.97607	2.1928	1.88256	1.56653	1.93334	2.13492	2.24707	2.12299	2.04368	1.80916	1.62292	1.96508	1.76195	2.06547	2.29592	2.27488	1.84368	1.94912	2.23288	2.34257	2.00682	1.40146	1.27703	1.49589	1.93536	2.19707	2.23184	2.24076	2.08504
S 18	1.75953	1.84121	1.69472	1.90822	1.25556	1.54559	1.60845	1.68355	1.71906	1.71689	1.70518	1.21134	1.68536	1.56406	1.31795	1.64812	1.70425	1.6698	1.70079	1.79284	1.79963	1.45816	0.994336	0.64752	1.30871	1.90749	1.75227	1.73322	1.91494	1.95374
																															3.36324	3.67851	3.78712	3.6791	3.58505
																															2.66034	3.02907	3.10524	3.03007	2.85087
																															1.95905	2.35901	2.59725	2.47385	2.39745
BETA PRE TRIAL
	1	2	3	4	5	6	7	8	9	10	11	12	13	14	15	16	17	18	19	20	21	22	23	24	25	26	27	28	29	30
	C6	CP4	CPz	CP3	P5	P3	P1	Pz	P2	P4	P6	PO7	PO8	Oz	F3	Fz	F4	FT8	FC6	FC4	FCz	FC3	FC5	FT7	C5	C3	C1	Cz	C2	C4
S 1	1.81907	2.10596	2.23704	1.98405	1.63508	1.99056	2.09605	2.16953	2.19097	2.13896	1.90337	1.62202	1.9446	1.65608	1.92002	2.1506	2.06191	1.59859	1.73513	2.01754	2.26915	1.84965	1.46899	1.25532	1.703	1.9576	2.07248	2.2334	2.16458	2.03352
S 2	1.75009	2.0829	2.14391	2.07248	2.08006	2.1371	2.15752	2.17787	2.17634	2.16673	1.99785	2.60286	2.15746	2.34369	1.91652	1.92894	2.02996	1.52618	1.72991	1.9561	2.07116	1.89225	1.47331	1.44287	1.66918	2.01991	2.04721	2.10862	2.09312	2.00771
S 3	2.58855	2.42706	2.33234	2.11278	1.96792	2.13282	2.19725	2.30051	2.39121	2.41871	2.26596	2.13163	2.28225	1.81851	1.9511	2.14578	2.09062	1.5786	1.98944	2.15006	2.3772	1.97473	1.83415	1.63551	2.07416	2.13784	2.18894	2.33318	2.33408	2.38908
S 4	1.73408	1.93354	1.93594	1.69206	1.69495	1.86696	2.03087	2.12361	2.15237	2.16226	2.17176	1.78272	2.15665	1.70872	1.78062	1.96045	1.97576	1.75284	1.80482	1.88157	2.02538	1.71342	1.11662	0.673444	1.15033	1.61918	1.85414	1.94645	1.8791	1.89328
S 5	1.85908	1.55898	1.6726	1.51438	1.95043	1.85056	1.8906	1.9507	1.81057	1.72939	1.58	3.00353	1.34695	1.44956	1.63817	1.68199	1.7849	1.58451	1.56798	1.64106	1.75862	1.40234	0.949383	0.542509	1.02498	1.36977	1.56483	1.668	1.61057	1.59436
S 6	2.21395	2.69493	2.54853	2.36786	2.32706	2.49203	2.58573	2.73825	2.93053	3.00326	2.68076	1.89572	2.19218	1.58398	3.53652	3.05587	2.95148	1.81969	2.07858	2.6207	3.18866	2.87599	2.14575	1.27604	2.06078	2.61322	2.65531	2.80526	2.7664	2.69843
S 7	1.1736	1.41545	1.36984	1.37702	1.30779	1.3619	1.36726	1.39028	1.42813	1.4315	1.39664	1.34605	1.37421	1.38499	1.38867	1.42319	1.44336	1.08871	1.13129	1.28084	1.46486	1.26198	0.754278	0.540962	1.06675	1.31567	1.35817	1.38095	1.39709	1.39368
S 8	1.77267	2.28709	2.35881	2.18525	2.25917	2.30053	2.43433	2.6256	2.43049	2.3567	2.07819	2.33406	2.12139	1.91036	2.22095	2.44208	2.19584	1.41336	1.64058	2.2766	2.66298	2.31778	1.59733	1.24222	1.91406	2.33721	2.35118	2.52724	2.47801	2.36233
S 9	2.31774	2.12619	2.02834	2.0765	1.86321	2.04481	2.11933	2.1251	2.12328	2.05234	1.86748	1.19364	1.39145	1.23321	2.15887	2.16278	2.14322	1.82143	2.05523	2.18202	2.21441	2.28821	2.00103	1.86179	2.20125	2.37061	2.10002	2.08229	2.28131	2.36034
S 10	1.84112	1.95902	2.03241	1.74369	1.49821	1.752	1.87804	1.98862	1.96357	1.92687	1.82971	1.38839	1.72422	1.52122	1.79936	2.05283	1.99931	1.77181	1.87715	2.02577	2.2536	1.86282	1.63888	1.06606	1.37708	1.79827	2.08678	2.2434	2.1317	2.07603
S 11	1.55247	1.5967	1.53908	1.33835	1.07152	1.28906	1.39621	1.44538	1.48567	1.51338	1.53282	1.24828	1.60497	1.28171	1.85274	2.01332	2.13872	1.50423	1.65802	1.92036	2.0334	1.73598	1.46963	0.89442	1.07021	1.50593	1.71313	1.78514	1.7787	1.72709
S 12	1.34651	1.05188	1.04108	0.81145	0.621951	0.824488	0.963024	1.0867	1.06908	1.02997	1.06437	0.578009	0.862996	0.807103	1.12671	1.0302	1.47582	1.13116	1.51656	1.21281	1.14783	1.11174	1.09101	1.07112	0.683852	0.871211	0.981113	1.13185	1.09759	1.09354
S 13	1.27836	1.36985	1.4198	1.13916	1.19664	1.31241	1.47096	1.56215	1.50409	1.4823	1.4696	1.38762	1.68815	1.76196	1.26217	1.36682	1.40215	1.21469	1.28105	1.36276	1.44873	1.12633	0.758396	0.410751	0.719762	1.04665	1.26312	1.38864	1.33605	1.30468
S 14	1.25985	1.19842	1.22273	1.04285	0.923093	1.13055	1.22022	1.32203	1.29965	1.25807	1.20859	1.08811	1.24134	1.01909	1.16021	1.25778	1.32588	1.10526	1.20505	1.2564	1.33837	1.17399	0.890931	0.487606	0.753085	1.06215	1.20226	1.25174	1.22169	1.20921
S 15	1.64784	1.41822	1.40832	1.29179	1.26198	1.34522	1.4101	1.46724	1.45731	1.43734	1.38273	1.78768	1.30596	1.29279	2.20102	1.73202	2.56859	1.35777	1.40738	1.57496	1.5702	1.36435	1.2058	1.05219	1.25177	1.25677	1.331	1.41867	1.47127	1.46618
S 16	1.67484	1.90767	1.84191	1.83642	1.43048	1.69341	1.72967	1.77917	1.82779	1.85598	1.77662	1.4616	1.77254	1.51991	2.1718	2.16356	2.25038	1.67949	1.79418	2.10248	2.30522	2.21818	1.78899	1.30078	1.58245	2.07565	2.1324	2.1329	2.07654	2.01256
S 17	1.39991	1.30167	1.2962	1.11916	1.05282	1.12491	1.21323	1.28971	1.32508	1.35818	1.42062	1.46047	1.91893	1.60056	1.24892	1.36635	1.42843	1.26137	1.2653	1.43147	1.46771	1.25296	0.8085	0.748962	1.08204	1.18286	1.31665	1.33845	1.39429	1.31719
S 18	1.61061	1.5956	1.56799	1.28933	0.905306	1.23287	1.39607	1.53638	1.56261	1.55129	1.55976	0.878734	1.52701	1.19709	1.34453	1.59269	1.66196	1.62375	1.62383	1.64162	1.73097	1.34701	0.989823	0.775559	0.996369	1.31291	1.48321	1.6377	1.65082	1.64362
THETA PRE TRIAL
	C6	CP4	CPz	CP3	P5	P3	P1	Pz	P2	P4	P6	PO7	PO8	Oz	F3	Fz	F4	FT8	FC6	FC4	FCz	FC3	FC5	FT7	C5	C3	C1	Cz	C2	C4
S 1	3.38043	3.47735	3.7603	3.3535	2.78338	3.34637	3.54942	3.63885	3.53057	3.3828	3.12573	2.61999	3.06036	2.74346	3.65066	3.87146	3.90486	3.69388	3.65401	3.70147	3.87747	3.44726	3.02657	2.62811	2.84082	3.38837	3.68747	3.83201	3.73909	3.56762
S 2	4.03391	4.50197	4.90442	4.56401	4.38167	4.6647	4.74712	4.78321	4.70281	4.60364	4.3108	3.80285	4.03818	3.45183	4.41083	4.57815	4.59129	4.01371	4.18537	4.35017	4.54836	4.20579	3.72418	3.18486	3.86591	4.34051	4.51938	4.64153	4.50069	4.31973
S 3	2.73565	2.85748	3.09075	2.76256	2.3858	2.74449	2.92673	3.01504	2.91856	2.83022	2.58122	2.17678	2.41007	2.15565	3.65428	3.75715	3.93092	2.92421	3.22108	3.32481	3.61713	3.19296	2.87201	2.39631	2.52604	2.93061	3.20443	3.37539	3.23724	3.0426
S 4	3.45601	3.62177	3.82121	3.55459	3.30034	3.53995	3.71439	3.78136	3.7606	3.70236	3.60967	3.18296	3.45402	3.13484	3.88454	4.09732	3.99141	3.51914	3.60766	3.77995	4.11217	3.76941	3.13528	2.6364	3.10839	3.63467	3.90093	3.97571	3.85735	3.68559
S 5	3.70221	3.39566	3.51496	3.21016	2.86913	2.97545	3.22856	3.43097	3.23488	3.16411	2.93888	2.31458	2.47714	2.28497	4.92727	4.91309	5.37262	4.35216	4.39264	4.40703	4.24892	3.92358	3.58061	3.02495	2.97443	3.49737	3.72738	3.83866	3.88483	3.80753
S 6	2.86135	3.22094	3.25919	3.09933	2.76236	3.01692	3.13022	3.20173	3.25263	3.25033	2.94214	2.29803	2.46236	2.11041	3.44033	3.65987	3.5247	2.67343	2.83222	3.26921	3.73326	3.3489	2.58631	1.94849	2.6925	3.29159	3.43625	3.50428	3.43878	3.34588
S 7	3.6037	3.67848	3.67432	3.5906	3.30674	3.45973	3.48806	3.51567	3.46706	3.47078	3.41305	2.96853	3.09516	2.92225	4.41117	4.48175	4.54814	3.72615	3.81235	3.93963	4.20566	3.86614	3.41775	3.19566	3.36468	3.65344	3.79733	3.87289	3.84825	3.77375
S 8	2.93996	3.06263	3.23444	3.00295	2.95386	3.04166	3.16883	3.20081	3.10148	3.05314	2.87494	3.07197	2.89589	2.74747	3.49403	3.62866	3.6006	3.15767	3.23495	3.36691	3.61021	3.21912	2.66712	2.40863	2.71256	3.07266	3.27454	3.41436	3.32008	3.17993
S 9	2.9992	3.20194	3.50759	3.35073	2.9455	3.22091	3.32742	3.33198	3.18988	3.06001	2.73243	2.21315	2.27391	2.19833	4.16972	4.16035	4.16102	3.01607	3.26728	3.62749	3.91947	3.77686	3.30149	2.89455	3.03566	3.56689	3.68744	3.71324	3.58791	3.39796
S 10	3.61566	3.62185	3.74461	3.39549	3.132	3.41823	3.60323	3.72876	3.69441	3.62536	3.51408	3.02251	3.32805	3.03521	4.23814	4.30641	4.39689	3.91179	3.97728	3.98843	4.05215	3.75067	3.47502	3.04033	3.0939	3.5039	3.7562	3.88064	3.83304	3.753
S 11	3.31144	3.4508	3.41302	3.12024	2.89034	3.1488	3.29702	3.36317	3.40462	3.43523	3.44191	3.02102	3.4724	3.0226	3.61351	3.7266	3.73479	3.23194	3.31178	3.50238	3.65559	3.37414	3.00966	2.5406	2.72248	3.19207	3.42847	3.53107	3.52206	3.45011
S 12	2.26973	2.49636	2.69888	2.34845	2.0177	2.38934	2.5865	2.7244	2.63749	2.53284	2.31602	1.84519	2.06231	2.18901	2.57984	2.79861	2.72999	2.22293	2.36109	2.56482	2.85918	2.44549	2.024	1.60682	1.93484	2.38926	2.64387	2.77301	2.6803	2.51872
S 13	3.06152	2.98511	3.09142	2.81705	2.5236	2.75148	2.9109	2.95798	2.88772	2.85949	2.74602	2.15067	2.55305	2.22583	4.01369	4.12282	4.16158	3.44634	3.52892	3.60878	3.73161	3.39532	3.15955	2.84695	2.65878	2.99658	3.23853	3.34307	3.3204	3.19238
S 14	2.78853	2.84722	3.00274	2.82327	2.37234	2.71441	2.81522	2.87151	2.82648	2.73625	2.5644	2.12021	2.27741	2.11618	3.52883	3.55987	3.51832	2.77425	3.00226	3.1788	3.40569	3.22197	2.88834	2.35552	2.60906	2.99564	3.15932	3.18459	3.10646	2.97084
S 15	3.2697	3.2534	3.42194	3.14695	2.74342	3.06361	3.24431	3.31474	3.25622	3.18242	3.04124	2.66211	2.82964	2.54622	4.08653	4.18041	4.27383	3.47844	3.64056	3.75156	3.89253	3.5601	3.22473	2.82699	2.89806	3.28501	3.52905	3.60149	3.58922	3.45532
S 16	3.48178	3.74262	3.82148	3.62351	3.25738	3.57163	3.71039	3.77681	3.79415	3.78884	3.71321	3.26857	3.58364	3.21415	3.92256	4.17389	3.92059	3.3359	3.47266	3.74443	4.12531	3.77566	3.33843	2.91576	3.19501	3.65121	3.8998	3.98077	3.86221	3.7313
S 17	2.82084	2.89146	3.14115	2.89171	2.43772	2.76999	2.91465	2.94594	2.8341	2.78803	2.59344	2.17713	2.56687	2.25025	3.78723	3.87107	3.81816	2.98914	3.10669	3.41334	3.5982	3.31395	2.92251	2.82885	2.69821	3.01834	3.27265	3.30948	3.24511	3.04975
S 18	2.17161	2.1568	2.24881	1.92668	1.5196	1.84386	2.00593	2.11458	2.08223	2.05581	1.98633	1.63072	1.90011	1.91978	2.28949	2.60381	2.55918	2.24127	2.31221	2.40198	2.68172	2.18082	1.69606	1.35887	1.57393	2.00781	2.31609	2.49709	2.38071	2.26883
GAMMA LOW PRE TRIAL
	C6	CP4	CPz	CP3	P5	P3	P1	Pz	P2	P4	P6	PO7	PO8	Oz	F3	Fz	F4	FT8	FC6	FC4	FCz	FC3	FC5	FT7	C5	C3	C1	Cz	C2	C4
S 1	2.19968	2.73402	3.0068	2.88306	3.01903	3.01378	2.82024	1.6227	2.51809	2.35576	2.70537	3.31352	2.97301	3.1512	2.50655	2.6549	2.52483	2.32601	3.1398	2.51168	2.69516	2.35343	2.19899	2.69526	2.881	2.60454	2.62044	2.91829	2.76193	2.56772
S 2	3.26707	3.78165	3.82061	3.60409	3.16929	3.8902	3.91501	1.96606	3.30509	3.19332	3.61997	4.60889	4.32069	4.43383	3.75523	3.91641	3.85037	3.5306	4.01058	3.68041	3.81277	3.50144	3.49271	3.84793	3.59552	3.20384	3.58538	3.74787	4.08293	3.35879
S 3	3.4694	3.12193	3.12249	3.23836	3.10593	3.14202	3.34948	2.04871	2.74783	3.74031	3.12955	3.06982	3.9282	3.44778	3.24491	3.40889	2.95499	3.68437	4.77745	2.99131	3.31683	3.4227	3.5905	3.2471	3.05599	2.6686	3.38381	3.62941	3.6793	4.28884
S 4	2.30578	2.04202	2.49864	2.13494	2.75502	2.23931	1.94109	1.24565	2.23423	2.44558	2.35827	2.74351	2.55733	3.035	2.63726	2.81553	2.94986	2.34429	3.54965	2.66252	2.66528	2.40831	2.33953	1.76938	2.1844	2.53004	2.21949	2.47738	2.44959	2.43554
S 5	2.80529	1.92011	1.93883	2.06853	2.91269	2.67903	2.34143	2.43642	2.12279	2.19036	2.39606	4.30982	2.46367	2.72029	2.06052	2.02746	2.23788	1.98333	3.21702	2.05625	1.72176	1.74099	2.14804	2.11306	1.86245	1.79949	1.79463	1.75511	1.86376	2.31584
S 6	2.16826	1.99914	2.0278	1.93504	2.16363	2.46868	2.05255	1.27041	2.48659	2.38257	2.70917	2.39664	3.00669	2.84353	3.50897	2.13267	2.37258	2.03592	3.26914	2.07019	1.94008	2.3038	2.28333	1.85179	2.3719	1.98623	1.90899	1.91041	2.05798	2.11027
S 7	2.83274	1.8927	1.83166	2.03097	1.90889	1.9201	2.04366	1.16819	1.84774	1.96701	1.95513	2.46605	2.65901	2.76261	1.9682	1.81735	2.15226	1.68296	2.97836	2.15381	1.74192	2.26288	2.13913	1.9313	2.04508	1.80633	1.80908	1.76902	1.79809	1.95792
S 8	1.63205	1.3329	1.24858	1.20854	1.25549	1.16511	1.44683	0.844025	1.33368	1.3617	1.38435	1.30034	1.13414	1.60027	1.93881	2.11342	2.08028	1.39252	2.41915	1.86533	1.73462	1.68665	2.02947	1.60659	1.51221	1.48639	1.44985	1.46287	1.72132	1.77984
S 9	2.59592	1.89254	1.48682	1.72554	1.97113	2.09904	1.76404	1.12024	1.62186	1.88628	1.71698	1.62233	1.9857	2.58403	2.42901	2.24019	2.4657	2.00116	3.27668	2.45489	1.72191	1.96299	2.59987	2.41178	2.34861	1.73801	1.72177	1.65777	1.93382	2.76129
S 10	3.10398	3.24709	3.30062	3.36689	3.02398	3.57248	3.42124	1.68364	2.96871	2.82325	2.72205	2.952	3.57965	4.03224	3.42049	3.55543	3.04579	3.91635	4.58068	3.07417	3.75682	3.5642	3.74486	3.3767	3.22328	3.36441	3.06801	3.31559	2.83758	3.78041
S 11	2.50154	3.48051	2.92272	3.29645	2.55022	3.68007	3.74388	0.756425	2.20129	3.2077	2.63799	3.08491	3.29001	3.13145	3.38695	3.46348	2.22081	2.55582	4.45975	2.72304	3.41598	2.75445	2.64354	2.55626	2.77843	2.31734	2.98731	2.82405	2.57933	2.77122
S 12	2.84272	1.73059	1.78772	1.79386	2.01011	1.51339	1.85865	1.07578	1.96217	1.88952	2.15958	1.51719	1.80877	1.89036	2.74571	2.7419	3.4255	2.35059	3.51241	2.51267	2.11741	2.64381	2.87436	2.58608	2.28379	2.27745	2.0447	2.01333	2.17872	2.11762
S 13	2.71744	2.76345	2.80366	2.62822	2.35849	2.88631	2.75371	1.68318	2.88927	2.53676	2.86504	3.17184	3.35949	3.52465	2.72556	2.75471	2.57167	3.31178	3.49919	2.53124	2.77747	2.46395	2.25125	2.3171	2.56361	2.48046	2.68613	2.68478	2.23973	2.43402
S 14	2.27411	2.45346	2.27185	2.14677	2.20895	2.33111	2.33522	1.26063	2.19018	2.05734	2.32166	2.59874	2.6575	2.71222	2.43113	2.5765	2.35937	2.2682	2.84071	2.14942	2.52279	2.23005	1.99284	2.07503	2.00696	1.97981	2.18605	2.21973	2.03296	2.29629
S 15	2.839	1.75489	2.07054	2.34507	2.14776	1.96227	2.07022	1.57499	2.19874	2.19103	2.55944	2.9734	2.18767	2.74209	3.57838	2.963	3.80041	2.13824	3.16249	2.40146	2.3452	2.48723	2.62209	2.17043	2.62926	2.40771	1.89378	1.94726	2.06955	2.5418
S 16	2.56814	2.33684	2.06919	2.13998	2.13597	2.05703	2.19926	1.38588	2.16602	2.18085	2.19863	2.1144	2.44553	2.48643	2.63451	2.67323	2.55008	2.38217	3.55608	2.53636	2.52818	2.87724	2.58716	2.14537	2.85423	2.38289	2.61207	2.07808	2.24874	2.37138
S 17	2.38675	2.09035	2.39951	2.11633	2.09469	2.17707	2.27237	1.60737	2.01516	2.21366	2.36984	2.71069	3.59191	2.94961	2.30096	2.02166	2.01775	2.25024	3.04168	2.55709	2.03657	2.20168	2.16999	2.23005	2.41758	2.48101	2.56185	2.014	2.3039	2.04051
S 18	2.16476	1.41844	1.33194	1.15703	1.90859	1.30182	1.16464	0.477121	1.86946	1.86994	1.61268	0.82621	1.69828	1.1887	2.75549	2.79616	2.74361	2.17246	3.21414	2.23055	2.09237	2.14947	2.1655	1.96939	1.6925	1.85945	1.69437	1.87525	1.97141	1.93452
GAMMA HIGH PRE TRIAL
	C6	CP4	CPz	CP3	P5	P3	P1	Pz	P2	P4	P6	PO7	PO8	Oz	F3	Fz	F4	FT8	FC6	FC4	FCz	FC3	FC5	FT7	C5	C3	C1	Cz	C2	C4
S 1	1.39027	1.43197	1.59535	1.52989	1.75576	1.61417	1.58478	0	1.55275	1.50585	1.51315	2.14207	1.93648	2.29175	1.14358	1.22926	1.24357	1.30041	1.27203	1.3066	1.43764	1.28306	1.36244	1.67523	2.1606	1.56538	1.45327	1.54453	1.47564	1.3988
S 2	1.80629	1.83801	1.83667	1.88901	2.27916	2.12335	2.04777	0	1.86732	1.85798	1.98211	3.79312	2.77695	3.44278	1.84221	1.64565	1.85522	1.82092	1.67471	1.66625	1.67963	1.71192	2.07281	2.75359	2.19044	1.70808	1.70799	1.71709	2.05775	1.64417
S 3	2.62404	2.14776	1.90273	2.15219	2.14387	2.09591	2.07217	0	1.84258	2.09692	2.00467	2.50504	2.5466	2.54121	1.82291	1.68955	1.69533	2.08005	2.47595	2.02519	1.81993	2.07771	2.4643	2.56864	2.65269	2.05989	1.97985	2.00228	2.07483	2.57783
S 4	1.28012	1.14588	1.18157	1.00878	1.29291	1.15737	1.17374	0	1.24531	1.28959	1.42381	1.71269	2.07672	1.90088	0.675607	0.811007	1.07409	1.67155	1.58425	1.20077	0.994539	0.77717	0.513321	0.432611	0.640087	0.880031	0.994179	1.07681	1.07481	1.10816
S 5	2.30576	1.62858	1.59732	1.77056	2.55156	2.32979	2.05533	0	1.85348	1.83623	1.99499	4.05875	1.93249	2.39354	1.38239	1.26556	1.61598	1.71603	1.73558	1.51475	1.34491	1.3886	1.40763	1.21682	1.65859	1.53679	1.46444	1.43987	1.42438	1.65889
S 6	1.18475	1.16059	1.05279	1.00955	1.11373	1.15204	1.1565	0	1.44345	1.51908	1.60826	1.64885	2.15715	2.09605	2.94659	1.24615	1.39334	1.14515	1.21253	1.05863	1.06926	1.53807	1.4138	1.07834	1.01289	1.02772	1.0174	1.00755	1.01101	1.07351
S 7	1.17763	1.11713	1.12494	1.11969	1.14937	1.17446	1.17726	0	1.20087	1.20659	1.19782	1.58425	1.51511	1.86611	1.07388	0.913786	1.23434	1.05873	1.10064	1.05196	1.00064	1.03873	1.03888	0.91063	1.18365	1.09241	1.06047	1.06691	1.06415	1.07192
S 8	0.9144	0.965349	0.802347	0.797009	0.80087	0.79444	0.838255	0	0.80789	0.809147	0.783822	0.917557	0.791796	0.710245	0.77688	0.567835	0.708461	0.888025	1.22655	1.11004	0.760242	0.989383	1.67554	1.30251	1.1387	0.948097	0.871134	0.797042	0.847289	1.30639
S 9	2.09502	1.48374	1.0992	1.1578	1.1653	1.14349	1.12434	0	1.15406	1.19847	1.37127	1.16887	1.25113	1.52526	1.43163	1.06699	1.3713	1.70296	1.94784	1.55397	1.09015	1.29586	1.95107	2.05606	1.97525	1.27151	1.12814	1.1093	1.27971	1.75256
S 10	2.45101	1.91265	1.69566	1.72267	1.57998	1.66887	1.70993	0	1.72152	1.76532	1.82877	1.60761	2.06511	1.97503	1.70687	1.6223	1.73579	2.63747	2.56965	2.09777	1.73736	1.8554	2.481	2.14558	2.03126	1.83397	1.69309	1.69616	1.7637	2.30905
S 11	0.858613	0.874035	0.73762	0.748305	0.730096	0.848425	0.872951	0	0.713884	0.852687	0.855453	1.06971	1.16842	1.31812	0.812094	0.869394	0.799177	0.859368	1.17644	0.79355	0.780465	0.675568	0.965299	0.838477	0.710418	0.616584	0.676459	0.719271	0.769985	0.768243
S 12	2.46245	1.44351	1.11042	1.27234	1.20343	1.10042	1.08866	0	1.11753	1.15634	1.66114	1.12038	1.21837	0.973079	1.77647	1.22337	2.23363	2.00642	2.48633	1.99893	1.21703	1.93253	2.33603	2.19335	1.92896	1.50903	1.23408	1.15636	1.28269	1.5755
S 13	1.36186	1.36162	1.32316	1.22137	1.41793	1.43063	1.45286	0	1.57239	1.56722	1.66848	2.34418	2.3677	2.71887	1.26881	1.0593	1.13266	1.6076	1.37389	1.17273	1.12915	1.22754	1.26748	0.989427	1.12757	1.12497	1.20069	1.1559	1.13153	1.24123
S 14	1.47078	1.31407	1.17527	1.17089	1.37572	1.28319	1.25883	0	1.23977	1.28721	1.45555	1.86747	1.88827	1.75851	1.01766	0.999129	1.17417	1.37653	1.4523	1.17485	1.06636	0.987943	1.04886	1.24629	1.04581	1.028	1.05481	1.09658	1.10183	1.22615
S 15	2.36822	1.60412	1.44912	1.48447	1.9196	1.66988	1.60773	0	1.53947	1.58161	1.76216	2.82544	1.90302	2.19524	2.84935	1.8478	3.21454	1.92756	1.80736	1.75895	1.52262	1.63976	1.79729	1.85532	2.1327	1.52524	1.39328	1.40736	1.45603	1.61374
S 16	1.65386	1.53289	1.40266	1.42249	1.39649	1.38291	1.38595	0	1.43114	1.45293	1.52597	1.4777	1.83137	1.70886	1.68647	1.42762	1.59951	1.90542	1.85631	1.81158	1.4381	1.68088	1.95606	1.92191	1.77029	1.50979	1.46293	1.40801	1.46544	1.65968
S 17	2.28138	1.84819	1.52363	1.71058	1.92236	1.67919	1.59634	0	1.82593	1.99688	2.28247	2.36495	2.89476	2.53063	1.65503	1.27696	1.50461	1.71798	1.80486	1.71276	1.37212	1.942	1.83726	1.76838	2.27318	1.98213	1.58511	1.43158	1.52343	1.68798
S 18	0.692068	0.513219	0.454871	0.339843	0.384847	0.421453	0.424035	0	0.54524	0.547626	0.592509	0.515437	0.729529	0.66245	0.523241	0.518588	0.667033	0.747569	0.759121	0.57393	0.493141	0.491798	0.619997	0.521317	0.505544	0.391123	0.414717	0.475864	0.490888	0.533044

## Sheet: Feuil4
		Bambadian predictor	Blankertz's SMR predictor
	S 1
	S 2	0.7	2.35
	S 3	0.82	2.97
	S 4	0.74	1.18
	S 5	1.4	2.05
	S 6	0.62	3.32
	S 7	1	1.52
	S 8	0.66	1.42
	S 9	0.78	4.25
	S 10	0.85	1.7
	S 11	0.74	1.05
	S 12	0.8	2.11
	S 13	1.15	1.53
	S 14	0.98	2.85
	S 15	0.97	3.1
	S 16	0.71	1.67
	S 17	1.17	1.74
	S 18	0.81	1.89
		These predictors were not computed on S1 who was an outlier.
																															C3	C1	Cz	C2	C4
																															2.60454	2.62044	2.91829	2.76193	2.56772
																															3.20384	3.58538	3.74787	4.08293	3.35879
																															2.6686	3.38381	3.62941	3.6793	4.28884
																															2.53004	2.21949	2.47738	2.44959	2.43554
																															1.79949	1.79463	1.75511	1.86376	2.31584
																															1.98623	1.90899	1.91041	2.05798	2.11027
																															1.80633	1.80908	1.76902	1.79809	1.95792
																															1.48639	1.44985	1.46287	1.72132	1.77984
																															1.73801	1.72177	1.65777	1.93382	2.76129
																															3.36441	3.06801	3.31559	2.83758	3.78041
																															2.31734	2.98731	2.82405	2.57933	2.77122
																															2.27745	2.0447	2.01333	2.17872	2.11762
																															2.48046	2.68613	2.68478	2.23973	2.43402
																															1.97981	2.18605	2.21973	2.03296	2.29629
																															2.40771	1.89378	1.94726	2.06955	2.5418
																															2.38289	2.61207	2.07808	2.24874	2.37138
																															2.48101	2.56185	2.014	2.3039	2.04051
																															1.85945	1.69437	1.87525	1.97141	1.93452
																															C3	C1	Cz	C2	C4
																															1.56538	1.45327	1.54453	1.47564	1.3988
																															1.70808	1.70799	1.71709	2.05775	1.64417
																															2.05989	1.97985	2.00228	2.07483	2.57783
																															0.880031	0.994179	1.07681	1.07481	1.10816
																															1.53679	1.46444	1.43987	1.42438	1.65889
																															1.02772	1.0174	1.00755	1.01101	1.07351
																															1.09241	1.06047	1.06691	1.06415	1.07192
																															0.948097	0.871134	0.797042	0.847289	1.30639
																															1.27151	1.12814	1.1093	1.27971	1.75256
																															1.83397	1.69309	1.69616	1.7637	2.30905
																															0.616584	0.676459	0.719271	0.769985	0.768243
																															1.50903	1.23408	1.15636	1.28269	1.5755
																															1.12497	1.20069	1.1559	1.13153	1.24123
																															1.028	1.05481	1.09658	1.10183	1.22615
																															1.52524	1.39328	1.40736	1.45603	1.61374
																															1.50979	1.46293	1.40801	1.46544	1.65968
																															1.98213	1.58511	1.43158	1.52343	1.68798
																															0.391123	0.414717	0.475864	0.490888	0.533044
